# Supplementary material for: Community-Acquired, Bacteraemic Acinetobacter Baumannii Pneumonia: A Retrospective Review of Cases in Tropical Queensland, Australia
Source: Trop Med Infect Dis. 2023 Aug 18;8(8):419. doi: 10.3390/tropicalmed8080419 (PMC10458713; doi:10.3390/tropicalmed8080419)
Supplement: Supplementary file 1 [file tropicalmed-08-00419-s001.zip]

Archive with 1 entries (1 files):
- tropicalmed-2532403-supplementary.pdf
